# Supplementary material for: Prediction of hemoglobin levels in individual hemodialysis patients by means of a mathematical model of erythropoiesis
Source: PLoS One. 2018 Apr 18;13(4):e0195918. doi: 10.1371/journal.pone.0195918 (PMC5905967; doi:10.1371/journal.pone.0195918)
Supplement: S1 Figs — Pre-dialysis Hgb measurements (magenta) and model output (blue) during the model adaptation period (yellow area) and prediction period (purple area). Green bars represent the administered ESA doses. (ZIP) [file pone.0195918.s001.zip]

Archive with 60 entries (60 files):
- patient_100001.png
- patient_100002.png
- patient_100003.png
- patient_100004.png
- patient_100005.png
- patient_100006.png
- patient_100007.png
- patient_100008.png
- patient_100009.png
- patient_100010.png
- patient_100011.png
- patient_100012.png
- patient_100013.png
- patient_100014.png
- patient_100015.png
- patient_100016.png
- patient_100017.png
- patient_100018.png
- patient_100019.png
- patient_100020.png
- patient_100021.png
- patient_100022.png
- patient_100023.png
- patient_100024.png
- patient_100025.png
- patient_100026.png
- patient_100027.png
- patient_100028.png
- patient_100029.png
- patient_100030.png
- patient_100031.png
- patient_100032.png
- patient_100033.png
- patient_100034.png
- patient_100035.png
- patient_100036.png
- patient_100037.png
- patient_100038.png
- patient_100039.png
- patient_100040.png
- patient_100041.png
- patient_100042.png
- patient_100043.png
- patient_100044.png
- patient_100045.png
- patient_100046.png
- patient_100047.png
- patient_100048.png
- patient_100049.png
- patient_100050.png
- patient_100051.png
- patient_100052.png
- patient_100053.png
- patient_100054.png
- patient_100055.png
- patient_100056.png
- patient_100057.png
- patient_100058.png
- patient_100059.png
- patient_100060.png
